# Supplementary material for: Transcriptomic Characterization of Hepatocellular Carcinoma with CTNNB1 Mutation
Source: PLoS One. 2014 May 5;9(5):e95307. doi: 10.1371/journal.pone.0095307 (PMC4010419; doi:10.1371/journal.pone.0095307)
Supplement: Table S1 — Clinical information of patients involved in study. All cases were reviewed by pathologists to confirm HCC. HCC differentiation grade, Clinical stage-T, Clinical stage-N, Clinical stage-M, Clinical stage(BCLC system), status of HBsAg, HBcAg, date of First surgery, date of death are listed in the table. (XLSX) [file pone.0095307.s002.xlsx]

## Sheet: Sheet1
Patients ID	Pathologic diagnosis	HCC differentiation grade	Clinical stage-T	Clinical stage-N	Clinical stage-M	Clinical stage(BCLC system)	HBsAg	HBcAg	First surgery time	Time of death
85200	HCC	Grade3	2	0	0	B	0	0	2010-09-25	2013-06-30
85171	HCC	Grade3	1	0	0	B	1	0	2010-09-25	2013-06-30
84769	HCC	Grade3	3	0	0	B	1	0	2010-09-10	2010-12-15
84527	HCC	Grade3	1	0	0	A	1	0	2010-09-02	2013-06-30
84489	HCC	Grade3	2	0	0	B	1	0	2010-09-01	2013-06-30
84042	HCC	Grade3	3	0	0	B	0	0	2010-08-18	2010-11-24
83963	HCC	Grade3	3	0	0	B	0	0	2010-08-17	2011-03-01
83502	HCC	Grade3	2	0	0	B	0	0	2010-08-03	2013-06-30
83326	HCC	Grade3	3	0	0	C	0	0	2010-07-29	2011-02-06
83184	HCC	Grade3	2	0	0	B	1	0
83175	HCC	Grade3	1	0	0	A	1	0
82878	HCC	Grade3	2	0	0	B	0	0
82552	HCC	Grade3	2	0	0	B	1	0
82544	HCC	Grade3	3	0	0	B	1	1
82448	HCC	Grade2+3	3	0	0	B	1	0	2010-07-05	2013-06-30
82372	HCC	Grade3	4	0	0	D	1	0
82351	HCC	Grade2+3	2	0	0	B	1	0	2010-07-01	2013-06-30
82328	HCC	Grade3	4	0	0	D	1	0	2010-06-30	2013-06-30
82288	HCC	Grade3	3	0	0	B	0	0
82279	HCC	Grade2	1	0	0	A	1	0	2010-06-29	2013-06-30
82142	HCC	Grade3	1	0	0	A	1	0	2010-06-24	2013-06-30
81989	HCC	Grade3	3	0	0	B	1	0	2010-06-21	2013-06-30
81974	HCC	Grade3	2	0	0	B	0	0	2010-06-22	2013-06-30
81972	HCC	Grade3	1	0	0	A	0	0	2010-06-21	2013-06-30
81962	HCC	Grade3	2	0	0	B	1	0	2010-06-19	2013-06-30
81848	HCC	Grade2	1	0	0	A	0	0	2010-06-17	2013-06-30
81323	HCC	Grade3	2	0	0	B	1	0	2010-06-01	2013-06-30
81300	HCC	Grade3	2	0	0	B	0	0	2010-05-31	2013-06-30
81271	HCC	Grade3+4	2	0	0	B	1	0	2010-05-31	2013-06-30
81230	HCC	Grade3	1	0	0	A	0	0	2010-05-28	2013-06-30
81224	HCC	Grade3	4	0	0	B	1	0	2010-05-28	2013-06-30
81002	HCC	Grade2	2	0	0	B	1	0
80962	HCC	Grade3	3	0	0	B	1	0	2010-05-21	2013-06-30
80930	HCC	Grade3	1	0	0	B	1	0	2010-05-20	2013-06-30
80913	HCC	Grade3	2	0	0	A	1	0	2010-05-20	2013-06-30
80910	HCC	Grade3	3	0	0	B	1	0	2010-05-20	2013-06-30
80902	HCC	Grade3	1	0	0	A	1	0	2010-05-20	2013-06-30
80895	HCC	Grade3	3	0	0	B	1	0	2010-05-19	2013-06-30
80874	HCC	Grade3	2	0	0	B	1	0
80859	HCC	Grade3	2	0	0	B	0	0	2010-05-19	2013-06-30
80768	HCC	Grade3	4	0	0	B	1	0	2010-05-17	2010-07-29
80749	HCC	Grade2	1	0	0	B	1	0	2010-05-17	2013-06-30
80714	HCC	Grade3	1	0	0	A	1	0
80682	HCC	Grade3	3	0	0	B	0	0	2010-05-14	2013-06-30
80459	HCC	Grade3	3	0	0	B	1	0	2010-05-07	2013-06-30
80310	HCC	Grade3+4	1	0	0	B	1	0	2010-05-05	2013-06-30
80280	HCC	Grade1+2	1	0	0	B	0	0	2010-05-05	2013-06-30
80232	HCC	Grade3	2	0	0	A	1	0	2010-04-29	2013-06-30
80105	HCC	Grade3	1	0	0	A	1	0	2010-04-26	2013-06-30
80096	HCC	Grade3	3	0	0	B	0	0
80095	HCC	Grade3	1	0	0	B	0	0	2010-04-26	2013-06-30
80066	HCC	Grade3	3	0	0	C	1	0
80049	HCC	Grade2	1	0	0	B	1	0	2010-04-23	2013-06-30
80027	HCC	Grade3	1	0	0	B	1	0	2010-04-23	2013-06-30
80021	HCC	Grade2	1	0	0	B	1	0	2010-04-23	2013-06-30
80019	HCC	Grade3	2	0	0	A	1	0	2010-04-23	2010-09-03
79974	HCC	Grade3	1	0	0	B	0	0	2010-04-22	2013-06-30
79930	HCC	Grade3	3	0	0	B	0	0	2010-04-21	2013-06-30
79881	HCC	Grade3	1	0	0	B	0	0	2010-04-19	2013-06-30
79876	HCC	Grade3	1	0	0	B	0	0	2010-04-19	2013-06-30
79866	HCC	Grade2+3	3	0	0	B	0	0	2010-04-19	2010-05-19
79856	HCC	Grade2+3	1	0	0	A	0	0	2010-04-19	2013-06-30
79839	HCC	Grade3	2	0	0	B	1	0	2010-04-19	2013-06-30
79834	HCC	Grade3	2	0	0	B	1	0	2010-04-19	2013-06-30
79786	HCC	Grade3	1	0	0	B	0	0	2010-04-16	2013-06-30
79779	HCC	Grade3	2	0	0	B	0	0	2010-04-19	2013-06-30
79767	HCC	Grade3	1	0	0	B	1	0	2010-04-16	2013-06-30
79761	HCC	Grade3	3	0	0	C	0	0	2010-04-16	2011-02-05
79744	HCC	Grade2+3	2	0	0	B	1	0	2010-04-16	2010-09-20
79708	HCC	Grade3	2	0	0	B	1	0	2010-04-15	2010-08-10
79697	HCC	Grade3	2	0	0	B	1	0	2010-04-14	2013-06-30
79614	HCC	Grade3	1	0	0	B	1	0
79549	HCC	Grade3	3	0	0	B	0	0	2010-04-09	2013-06-30
79537	HCC	Grade3	1	0	0	B	0	0
79506	HCC	Grade3	2	0	0	B	0	0	2010-04-08	2013-06-30
79493	HCC	Grade3	1	0	0	B	1	0	2010-04-08	2013-06-30
79488	HCC	Grade3	3	0	0	C	1	0	2010-04-07	2010-08-30
79464	HCC	Grade3	3	0	0	B	0	0
79410	HCC	Grade3	3	0	0	B	0	0	2010-04-06	2013-06-30
79390	HCC	Grade3	2	0	0	B	1	0	2010-04-06	2011-03-25
79254	HCC	Grade3	2	0	0	B	1	0	2010-03-31	2010-08-15
79183	HCC	Grade3	4	0	0	C	1	0	2010-03-29	2013-06-30
79172	HCC	Grade3	3	0	0	C	0	0	2010-03-29	2010-09-28
79077	HCC	Grade2+3	1	0	0	B	0	0	2010-03-26	2013-06-30
79047	HCC	Grade3	1	0	0	A	1	0	2010-03-25	2013-06-30
79032	HCC	Grade3	1	0	0	A	0	0	2010-03-25	2013-06-30
79025	HCC	Grade2+3	1	0	0	B	1	0	2010-03-25	2013-06-30
79009	HCC	Grade2	1	0	0	A	1	0
79002	HCC	Grade3	2	0	0	B	1	0	2010-03-24	2013-06-30
78928	HCC	Grade3	1	0	0	B	1	0	2010-03-23	2013-06-30
78895	HCC	Grade3	3	0	0	C	1	0	2010-03-22	2010-11-07
78837	HCC	Grade2+3	3	0	0	C	0	0	2010-03-19	2013-06-30
78796	HCC	Grade3	3	1	1	C	1	0	2010-03-18	2010-06-03
78621	HCC	Grade3	3	0	0	C	1	0	2010-03-13	2013-06-30
78616	HCC	Grade3	2	0	0	C	1	0	2010-03-13	2013-06-30
78606	HCC	Grade2	1	0	0	B	1	0	2010-03-12	2013-06-30
78600	HCC	Grade2	2	0	0	B	1	0	2010-03-12	2013-06-30
78540	HCC	Grade3	1	0	0	B	1	0	2010-03-11	2013-06-30
78531	HCC	Grade3	3	0	0	C	1	0	2010-03-11	2013-06-30
78488	HCC	Grade2	1	0	0	B	0	0	2010-03-09	2013-06-30
78480	HCC	Grade3	2	0	0	B	1	0	2010-03-09	2013-06-30
78387	HCC	Grade3	1	0	0	B	1	0	2010-03-05	2013-06-30
78384	HCC	Grade3	3	0	0	C	1	0	2010-03-05	2010-10-15
78337	HCC	Grade4	2	0	0	B	1	0
78314	HCC	Grade3	3	0	0	B	1	0	2010-03-04	2013-06-30
78302	HCC	Grade3	2	0	0	C	1	0	2010-03-04	2013-06-30
78295	HCC	Grade2	1	0	0	A	1	0	2010-03-04	2013-06-30
78265	HCC	Grade3	1	0	0	B	1	0	2010-03-02	2013-06-30
78246	HCC	Grade3	4	0	0	B	0	0	2010-03-02	2013-06-30
78222	HCC	Grade2	1	0	0	B	1	0	2010-03-01	2013-06-30
78216	HCC	Grade3	3	0	0	C	1	0	2010-03-01	2010-05-28
78212	HCC	Grade3	1	0	0	B	1	0	2010-03-01	2013-06-30
78208	HCC	Grade3	2	0	0	C	0	0	2010-03-01	2010-12-15
78187	HCC	Grade4	2	0	0	B	1	0	2010-03-01	2013-06-30
78161	HCC	Grade3	2	0	0	B	0	0	2010-02-27	2013-06-30
78155	HCC	Grade3	3	0	0	C	1	0	2010-02-26	2010-10-20
78065	HCC	Grade3	1	0	0	B	1	0	2010-02-24	2013-06-30
78064	HCC	Grade3	3	0	0	C	0	0	2010-02-24	2013-06-30
77959	HCC	Grade3	2	0	0	B	0	0	2010-02-22	2013-06-30
77882	HCC	Grade3	1	0	0	A	1	0	2010-02-21	2013-06-30
77875	HCC	Grade3	3	0	0	C	1	0	2010-02-21	2013-06-30
77869	HCC	Grade2+3	3	0	0	C	1	0	2010-02-20	2010-04-19
77826	HCC	Grade3	3	0	0	C	1	0	2010-02-20	2013-06-30
77809	HCC	Grade3	1	0	0	B	1	0	2010-02-20	2013-06-30
77772	HCC	Grade3	2	0	0	C	1	0	2010-02-20	2011-02-13
77705	HCC	Grade3	1	0	0	B	1	0
77631	HCC	Grade3	3	0	0	C	1	0	2010-02-03	2012-03-15
77521	HCC	Grade3	1	0	0	A	1	0	2010-01-30	2013-06-30
77451	HCC	Grade4	3	0	0	C	1	0	2010-01-28	2012-01-15
77434	HCC	Grade3	4	0	0	C	1	0	2010-01-28	2013-06-30
77230	HCC	Grade3	3	0	0	C	0	0	2010-01-21	2010-03-25
77219	HCC	Grade2	2	0	0	B	0	0	2010-01-20	2013-06-30
77208	HCC	Grade3	2	0	0	B	1	0	2010-01-20	2010-06-10
77140	HCC	Grade3	3	0	0	C	1	0	2010-01-18	2012-11-15
76994	HCC	Grade2	2	0	0	B	1	0	2010-01-13	2013-06-30
76993	HCC	Grade3	2	0	0	B	1	0	2010-01-13	2013-06-30
76876	HCC	Grade3	1	0	0	A	1	0	2010-01-09	2013-06-30
76796	HCC	Grade3	2	0	0	B	0	0	2010-01-07	2013-06-30
76706	HCC	Grade3	1	0	0	B	1	0	2010-01-05	2013-06-30
76294	HCC	Grade3	3	0	0	B	1	0	2009-12-22	2013-06-30
76212	HCC	Grade3	1	0	0	B	1	0	2009-12-19	2010-04-23
75822	HCC	Grade3	3	0	0	B	1	0	2009-12-08	2013-06-30
74894	HCC	Grade2	1	0	0	A	1	0	2009-11-10	2013-06-30
74260	HCC	Grade2	1	0	0	A	0	0	2009-10-22	2013-06-30
71658	HCC	Grade2	1	0	0	A	1	0	2009-07-30	2013-06-30
70830	HCC	Grade3	1	0	0	B	1	0
70705	HCC	Grade2	2	0	0	A	1	0	2009-07-01	2013-06-30
70477	HCC	Grade2	2	0	0	B	1	0	2009-06-25	2010-07-12
70220	HCC	Grade3	2	0	0	B	1	0	2009-06-17	2013-06-30
68591	HCC	Grade2	1	0	0	A	1	0	2009-04-30	2013-06-30
68345	HCC	Grade3	1	0	0	A	0	0	2009-04-22	2013-06-30
67920	HCC	Grade3	2	0	0	A	1	0	2009-04-10	2013-06-30
67708	HCC	Grade2	1	0	0	A	1	0	2009-04-03	2013-06-30
57133	HCC	Grade2	1	0	0	A	1	0	2008-04-22	2013-06-30
21886	HCC	Grade3	2	0	0	A	1	0	2002-09-04	2013-06-30
16151	HCC	Grade3	2	0	0	B	1	0
