# Supplementary material for: Transcriptomic Characterization of Hepatocellular Carcinoma with CTNNB1 Mutation
Source: PLoS One. 2014 May 5;9(5):e95307. doi: 10.1371/journal.pone.0095307 (PMC4010419; doi:10.1371/journal.pone.0095307)
Supplement: Table S3 — List of genes with transcription significantly altered. Four paired samples derived from HBV-positive patients that harbored the CTNNB1 mutation were selected for RNA-seq. RNA single-end sequencing was performed using an Illumina GAII analyzer. 45-bp sequences called by the Illumina pipeline were mapped to the human genome (hg19). Gene annotation and the calculation of FPKM (fragments per kilobase of transcript per million mapped reads) values were determined. Differences in gene expression were assessed using Cuffdiff, with a false discovery rate correction for multiple testing. Genes with p-values ≤0.05 and a fold change ≥2 were considered differentially expressed. Significantly upregulated genes are listed in worksheet “up genes”; Significantly downregulated genes are listed in worksheet “down genes”. (XLS) [file pone.0095307.s004.xls]

## Sheet: up_genes
ID	Gene Name	Species
BAG3	BCL2-associated athanogene 3	Homo sapiens
CKS2	CDC28 protein kinase regulatory subunit 2	Homo sapiens
CIZ1	CDKN1A interacting zinc finger protein 1	Homo sapiens
DHX9	DEAH (Asp-Glu-Ala-His) box polypeptide 9	Homo sapiens
FBXO31	F-box protein 31	Homo sapiens
GM2A	GM2 ganglioside activator	Homo sapiens
HTATIP2	HIV-1 Tat interactive protein 2, 30kDa	Homo sapiens
IMPDH2	IMP (inosine monophosphate) dehydrogenase 2	Homo sapiens
LSM2	LSM2 homolog, U6 small nuclear RNA associated (S. cerevisiae)	Homo sapiens
MAF1	MAF1 homolog (S. cerevisiae)	Homo sapiens
NAA20	N-acetyltransferase 5 (GCN5-related, putative)	Homo sapiens
NHP2	NHP2 ribonucleoprotein homolog (yeast)	Homo sapiens
RDBP	RD RNA binding protein	Homo sapiens
RBM34	RNA binding motif protein 34	Homo sapiens
RRS1	RRS1 ribosome biogenesis regulator homolog (S. cerevisiae)	Homo sapiens
RHBG	Rh family, B glycoprotein (gene/pseudogene)	Homo sapiens
RUVBL1	RuvB-like 1 (E. coli)	Homo sapiens
SMYD2	SET and MYND domain containing 2	Homo sapiens
SH3BP5L	SH3-binding domain protein 5-like	Homo sapiens
SMARCC1	SWI/SNF related, matrix associated, actin dependent regulator of chromatin, subfamily c, member 1	Homo sapiens
TBX3	T-box 3	Homo sapiens
THOC4	THO complex 4	Homo sapiens
THY1	Thy-1 cell surface antigen	Homo sapiens
WBP5	WW domain binding protein 5	Homo sapiens
ARPC5	actin related protein 2/3 complex, subunit 5, 16kDa	Homo sapiens
ACTL6A	actin-like 6A	Homo sapiens
ACSS3	acyl-CoA synthetase short-chain family member 3	Homo sapiens
AKIRIN2	akirin 2	Homo sapiens
ALDH3A1	aldehyde dehydrogenase 3 family, memberA1	Homo sapiens
AKR1C1	aldo-keto reductase family 1, member C1 (dihydrodiol dehydrogenase 1; 20-alpha (3-alpha)-hydroxysteroid dehydrogenase)	Homo sapiens
AKR1C2	aldo-keto reductase family 1, member C2 (dihydrodiol dehydrogenase 2; bile acid binding protein; 3-alpha hydroxysteroid dehydrogenase, type III)	Homo sapiens
AKR1C3	aldo-keto reductase family 1, member C3 (3-alpha hydroxysteroid dehydrogenase, type II)	Homo sapiens
ASPSCR1	alveolar soft part sarcoma chromosome region, candidate 1	Homo sapiens
ANXA2	annexin A2 pseudogene 3; annexin A2; annexin A2 pseudogene 1	Homo sapiens
AATF	apoptosis antagonizing transcription factor	Homo sapiens
AXIN2	axin 2	Homo sapiens
BZW2	basic leucine zipper and W2 domains 2	Homo sapiens
BOP1	block of proliferation 1	Homo sapiens
BMP4	bone morphogenetic protein 4	Homo sapiens
CASC3	cancer susceptibility candidate 3	Homo sapiens
CRTAP	cartilage associated protein	Homo sapiens
CTNNB1	catenin (cadherin-associated protein), beta 1, 88kDa	Homo sapiens
CDC123	cell division cycle 123 homolog (S. cerevisiae)	Homo sapiens
CCT3	chaperonin containing TCP1, subunit 3 (gamma)	Homo sapiens
CCT4	chaperonin containing TCP1, subunit 4 (delta)	Homo sapiens
CCT6A	chaperonin containing TCP1, subunit 6A (zeta 1)	Homo sapiens
C17orf90	chromosome 17 open reading frame 90	Homo sapiens
C19orf48	chromosome 19 open reading frame 48	Homo sapiens
CS	citrate synthase	Homo sapiens
COPA	coatomer protein complex, subunit alpha	Homo sapiens
COL4A1	collagen, type IV, alpha 1	Homo sapiens
CNIH4	cornichon homolog 4 (Drosophila)	Homo sapiens
DSP	desmoplakin	Homo sapiens
DRG1	developmentally regulated GTP binding protein 1	Homo sapiens
DUSP23	dual specificity phosphatase 23	Homo sapiens
EHMT2	euchromatic histone-lysine N-methyltransferase 2	Homo sapiens
EIF2B4	eukaryotic translation initiation factor 2B, subunit 4 delta, 67kDa	Homo sapiens
EXOSC4	exosome component 4	Homo sapiens
FASN	fatty acid synthase	Homo sapiens
FBL	fibrillarin	Homo sapiens
GLUL	glutamate-ammonia ligase (glutamine synthetase)	Homo sapiens
GLRX2	glutaredoxin 2	Homo sapiens
GPX2	glutathione peroxidase 2 (gastrointestinal)	Homo sapiens
GNPAT	glyceronephosphate O-acyltransferase	Homo sapiens
GPAA1	glycosylphosphatidylinositol anchor attachment protein 1 homolog (yeast)	Homo sapiens
GORASP2	golgi reassembly stacking protein 2, 55kDa	Homo sapiens
GNL3	guanine nucleotide binding protein-like 3 (nucleolar)	Homo sapiens
HSPH1	heat shock 105kDa/110kDa protein 1	Homo sapiens
HSPB1	heat shock 27kDa protein-like 2 pseudogene; heat shock 27kDa protein 1	Homo sapiens
HSPA1B, HSPA1A	heat shock 70kDa protein 1A; heat shock 70kDa protein 1B	Homo sapiens
HSP90AB1	heat shock protein 90kDa alpha (cytosolic), class B member 1	Homo sapiens
HSF1	heat shock transcription factor 1	Homo sapiens
HGS	hepatocyte growth factor-regulated tyrosine kinase substrate	Homo sapiens
HNRNPU	heterogeneous nuclear ribonucleoprotein U (scaffold attachment factor A)	Homo sapiens
HIST1H1C	histone cluster 1, H1c	Homo sapiens
HABP4	hyaluronan binding protein 4	Homo sapiens
HMGA1	hypothetical LOC100130009; high mobility group AT-hook 1	Homo sapiens
AIDA	hypothetical LOC653631; hypothetical LOC646050; hypothetical LOC646890; axin interactor, dorsalization associated	Homo sapiens
TUBA1B	hypothetical gene supported by AF081484; NM_006082; tubulin, alpha 1b	Homo sapiens
IGSF8	immunoglobulin superfamily, member 8	Homo sapiens
IPO4	importin 4	Homo sapiens
IGFBP2	insulin-like growth factor binding protein 2, 36kDa	Homo sapiens
IFNGR1	interferon gamma receptor 1	Homo sapiens
KPNA2	karyopherin alpha 2 (RAG cohort 1, importin alpha 1); karyopherin alpha-2 subunit like	Homo sapiens
KRTCAP2	keratinocyte associated protein 2	Homo sapiens
LAMC1	laminin, gamma 1 (formerly LAMB2)	Homo sapiens
LIN7A	lin-7 homolog A (C. elegans)	Homo sapiens
LPIN1	lipin 1	Homo sapiens
LCN2	lipocalin 2	Homo sapiens
MIF	macrophage migration inhibitory factor (glycosylation-inhibiting factor)	Homo sapiens
MTX1	metaxin 1	Homo sapiens
MDK	midkine (neurite growth-promoting factor 2)	Homo sapiens
MCM5	minichromosome maintenance complex component 5	Homo sapiens
MRPS23	mitochondrial ribosomal protein S23	Homo sapiens
NKD1	naked cuticle homolog 1 (Drosophila)	Homo sapiens
NSMCE2	non-SMC element 2, MMS21 homolog (S. cerevisiae)	Homo sapiens
NOTUM	notum pectinacetylesterase homolog (Drosophila)	Homo sapiens
NARF	nuclear prelamin A recognition factor	Homo sapiens
NPM1	nucleophosmin 1 (nucleolar phosphoprotein B23, numatrin) pseudogene 21; hypothetical LOC100131044; similar to nucleophosmin 1; nucleophosmin (nucleolar phosphoprotein B23, numatrin)	Homo sapiens
PES1	pescadillo homolog 1, containing BRCT domain (zebrafish)	Homo sapiens
PEA15	phosphoprotein enriched in astrocytes 15	Homo sapiens
PLVAP	plasmalemma vesicle associated protein	Homo sapiens
PUF60	poly-U binding splicing factor 60KDa	Homo sapiens
PREB	prolactin regulatory element binding	Homo sapiens
PSMD4	proteasome (prosome, macropain) 26S subunit, non-ATPase, 4	Homo sapiens
PRMT5	protein arginine methyltransferase 5	Homo sapiens
PPM1G	protein phosphatase 1G (formerly 2C), magnesium-dependent, gamma isoform	Homo sapiens
RPS2	ribosomal protein S2 pseudogene 8; ribosomal protein S2 pseudogene 11; ribosomal protein S2 pseudogene 5; ribosomal protein S2 pseudogene 12; ribosomal protein S2 pseudogene 51; ribosomal protein S2 pseudogene 17; ribosomal protein S2 pseudogene 55; ribosomal protein S2 pseudogene 20; ribosomal protein S2	Homo sapiens
RNF43	ring finger protein 43	Homo sapiens
RNF44	ring finger protein 44	Homo sapiens
SPP1	secreted phosphoprotein 1	Homo sapiens
SCAMP3	secretory carrier membrane protein 3	Homo sapiens
SHISA4	shisa homolog 4 (Xenopus laevis)	Homo sapiens
IK	similar to CG18005; IK cytokine, down-regulator of HLA II	Homo sapiens
TOMM20	similar to translocase of outer mitochondrial membrane 20 homolog; similar to mitochondrial outer membrane protein 19; translocase of outer mitochondrial membrane 20 homolog (yeast)	Homo sapiens
SNRPC	small nuclear ribonucleoprotein polypeptide C	Homo sapiens
SNORD76	small nucleolar RNA, C/D box 76; small nucleolar RNA, C/D box 24	Homo sapiens
SNORD80	small nucleolar RNA, C/D box 80	Homo sapiens
SLC22A23	solute carrier family 22, member 23	Homo sapiens
SF3B4	splicing factor 3b, subunit 4, 49kDa	Homo sapiens
SPON2	spondin 2, extracellular matrix protein	Homo sapiens
SND1	staphylococcal nuclease and tudor domain containing 1	Homo sapiens
STMN1	stathmin 1	Homo sapiens
SCD	stearoyl-CoA desaturase (delta-9-desaturase)	Homo sapiens
STRA13	stimulated by retinoic acid 13 homolog (mouse)	Homo sapiens
STIP1	stress-induced-phosphoprotein 1	Homo sapiens
SRXN1	sulfiredoxin 1 homolog (S. cerevisiae)	Homo sapiens
TXNRD1	thioredoxin reductase 1; hypothetical LOC100130902	Homo sapiens
TAGLN2	transgelin 2	Homo sapiens
TKT	transketolase	Homo sapiens
TMEM101	transmembrane protein 101	Homo sapiens
TMEM2	transmembrane protein 2	Homo sapiens
TRIM24	tripartite motif-containing 24	Homo sapiens
TPM3	tropomyosin 3	Homo sapiens
TSKU	tsukushin	Homo sapiens
TTLL12	tubulin tyrosine ligase-like family, member 12	Homo sapiens
TUBB	tubulin, beta; similar to tubulin, beta 5; tubulin, beta pseudogene 2; tubulin, beta pseudogene 1	Homo sapiens
UBQLN4	ubiquilin 4	Homo sapiens
UBD	ubiquitin D	Homo sapiens
UBAP2L	ubiquitin associated protein 2-like	Homo sapiens
UBE2S	ubiquitin-conjugating enzyme E2S	Homo sapiens
MYC	v-myc myelocytomatosis viral oncogene homolog (avian)	Homo sapiens
VPS72	vacuolar protein sorting 72 homolog (S. cerevisiae)	Homo sapiens
VARS	valyl-tRNA synthetase	Homo sapiens
ZNF503	zinc finger protein 503	Homo sapiens
ZNF687	zinc finger protein 687	Homo sapiens

## Sheet: down_genes
ID	Gene Name	Species
HMGCS2	3-hydroxy-3-methylglutaryl-Coenzyme A synthase 2 (mitochondrial)	Homo sapiens
BDH2	3-hydroxybutyrate dehydrogenase, type 2	Homo sapiens
MTHFS	5,10-methenyltetrahydrofolate synthetase (5-formyltetrahydrofolate cyclo-ligase)	Homo sapiens
CLEC1B	C-type lectin domain family 1, member B	Homo sapiens
CLEC4G	C-type lectin domain family 4, member G	Homo sapiens
CLEC4M	C-type lectin domain family 4, member M	Homo sapiens
CD14	CD14 molecule	Homo sapiens
DAO	D-amino-acid oxidase	Homo sapiens
ERRFI1	ERBB receptor feedback inhibitor 1	Homo sapiens
FXYD1	FXYD domain containing ion transport regulator 1	Homo sapiens
FXYD2	FXYD domain containing ion transport regulator 2	Homo sapiens
H19	H19, imprinted maternally expressed transcript (non-protein coding)	Homo sapiens
HGFAC	HGF activator	Homo sapiens
NAT2	N-acetyltransferase 2 (arylamine N-acetyltransferase)	Homo sapiens
NAAA	N-acylethanolamine acid amidase	Homo sapiens
RND1	Rho family GTPase 1	Homo sapiens
SPRYD4	SPRY domain containing 4	Homo sapiens
UGT2B10	UDP glucuronosyltransferase 2 family, polypeptide B10	Homo sapiens
UGT2B7	UDP glucuronosyltransferase 2 family, polypeptide B7	Homo sapiens
ABHD2	abhydrolase domain containing 2	Homo sapiens
ACAT1	acetyl-Coenzyme A acetyltransferase 1	Homo sapiens
ACACB	acetyl-Coenzyme A carboxylase beta	Homo sapiens
ATF5	activating transcription factor 5	Homo sapiens
ACSL1	acyl-CoA synthetase long-chain family member 1	Homo sapiens
ACADS	acyl-Coenzyme A dehydrogenase, C-2 to C-3 short chain	Homo sapiens
AFM	afamin	Homo sapiens
AGXT	alanine-glyoxylate aminotransferase	Homo sapiens
AGXT2	alanine-glyoxylate aminotransferase 2	Homo sapiens
ANPEP	alanyl (membrane) aminopeptidase	Homo sapiens
ADH1A	alcohol dehydrogenase 1B (class I), beta polypeptide; alcohol dehydrogenase 1A (class I), alpha polypeptide; alcohol dehydrogenase 1C (class I), gamma polypeptide	Homo sapiens
ADH4	alcohol dehydrogenase 4 (class II), pi polypeptide	Homo sapiens
ALDH8A1	aldehyde dehydrogenase 8 family, member A1	Homo sapiens
AKR1D1	aldo-keto reductase family 1, member D1 (delta 4-3-ketosteroid-5-beta-reductase)	Homo sapiens
AKR7A3	aldo-keto reductase family 7, member A3 (aflatoxin aldehyde reductase)	Homo sapiens
ALDOB	aldolase B, fructose-bisphosphate	Homo sapiens
AMBP	alpha-1-microglobulin/bikunin precursor	Homo sapiens
ACMSD	aminocarboxymuconate semialdehyde decarboxylase	Homo sapiens
ANG	angiogenin, ribonuclease, RNase A family, 5	Homo sapiens
ANO1	anoctamin 1, calcium activated chloride channel	Homo sapiens
APOA1	apolipoprotein A-I	Homo sapiens
APOA5	apolipoprotein A-V	Homo sapiens
APOC3	apolipoprotein C-III	Homo sapiens
APOF	apolipoprotein F	Homo sapiens
APOH	apolipoprotein H (beta-2-glycoprotein I)	Homo sapiens
AQP3	aquaporin 3 (Gill blood group)	Homo sapiens
AQP7P3	aquaporin 7 pseudogene 3	Homo sapiens
ASL	argininosuccinate lyase	Homo sapiens
ASS1	argininosuccinate synthetase 1	Homo sapiens
ASPG	asparaginase homolog (S. cerevisiae)	Homo sapiens
ASPDH	aspartate dehydrogenase domain containing	Homo sapiens
BCHE	butyrylcholinesterase	Homo sapiens
CMBL	carboxymethylenebutenolidase homolog (Pseudomonas)	Homo sapiens
CNDP1	carnosine dipeptidase 1 (metallopeptidase M20 family)	Homo sapiens
CAT	catalase	Homo sapiens
CIDEB	cell death-inducing DFFA-like effector b	Homo sapiens
CCL14	chemokine (C-C motif) ligand 14; chemokine (C-C motif) ligand 15	Homo sapiens
CXCL12	chemokine (C-X-C motif) ligand 12 (stromal cell-derived factor 1)	Homo sapiens
CXCL14	chemokine (C-X-C motif) ligand 14	Homo sapiens
CETP	cholesteryl ester transfer protein, plasma	Homo sapiens
C8orf4	chromosome 8 open reading frame 4	Homo sapiens
CLRN3	clarin 3	Homo sapiens
F9	coagulation factor IX	Homo sapiens
F11	coagulation factor XI	Homo sapiens
F13B	coagulation factor XIII, B polypeptide	Homo sapiens
COLEC10	collectin sub-family member 10 (C-type lectin)	Homo sapiens
COLEC11	collectin sub-family member 11	Homo sapiens
C3P1	complement component 3 precursor pseudogene	Homo sapiens
C5	complement component 5	Homo sapiens
C6	complement component 6	Homo sapiens
C7	complement component 7	Homo sapiens
C8A	complement component 8, alpha polypeptide	Homo sapiens
C9	complement component 9	Homo sapiens
CFHR3	complement factor H-related 3	Homo sapiens
CFP	complement factor properdin	Homo sapiens
CRHBP	corticotropin releasing hormone binding protein	Homo sapiens
CTH	cystathionase (cystathionine gamma-lyase)	Homo sapiens
CDA	cytidine deaminase	Homo sapiens
CYP1A2	cytochrome P450, family 1, subfamily A, polypeptide 2	Homo sapiens
CYP2A6	cytochrome P450, family 2, subfamily A, polypeptide 6	Homo sapiens
CYP2A7	cytochrome P450, family 2, subfamily A, polypeptide 7	Homo sapiens
CYP2B6	cytochrome P450, family 2, subfamily B, polypeptide 6	Homo sapiens
CYP2B7P1	cytochrome P450, family 2, subfamily B, polypeptide 7 pseudogene 1	Homo sapiens
CYP2C18	cytochrome P450, family 2, subfamily C, polypeptide 18	Homo sapiens
CYP2C8	cytochrome P450, family 2, subfamily C, polypeptide 8	Homo sapiens
CYP4A11	cytochrome P450, family 4, subfamily A, polypeptide 11	Homo sapiens
CYP4A22	cytochrome P450, family 4, subfamily A, polypeptide 22	Homo sapiens
CYP4V2	cytochrome P450, family 4, subfamily V, polypeptide 2	Homo sapiens
CYP8B1	cytochrome P450, family 8, subfamily B, polypeptide 1	Homo sapiens
DCN	decorin	Homo sapiens
DEFB1	defensin, beta 1	Homo sapiens
DIO1	deiodinase, iodothyronine, type I	Homo sapiens
DNASE1L3	deoxyribonuclease I-like 3	Homo sapiens
DPYS	dihydropyrimidinase	Homo sapiens
DBH	dopamine beta-hydroxylase (dopamine beta-monooxygenase)	Homo sapiens
DUSP1	dual specificity phosphatase 1	Homo sapiens
EGR1	early growth response 1	Homo sapiens
ETFDH	electron-transferring-flavoprotein dehydrogenase	Homo sapiens
ENO3	enolase 3 (beta, muscle)	Homo sapiens
EGFR	epidermal growth factor receptor (erythroblastic leukemia viral (v-erb-b) oncogene homolog, avian)	Homo sapiens
ECM1	extracellular matrix protein 1	Homo sapiens
FAM99A	family with sequence similarity 99, member A; family with sequence similarity 99, member B	Homo sapiens
FABP1	fatty acid binding protein 1, liver	Homo sapiens
FETUB	fetuin B	Homo sapiens
FGFR2	fibroblast growth factor receptor 2	Homo sapiens
FCN2	ficolin (collagen/fibrinogen domain containing lectin) 2 (hucolin)	Homo sapiens
FCN3	ficolin (collagen/fibrinogen domain containing) 3 (Hakata antigen)	Homo sapiens
FTCD	formiminotransferase cyclodeaminase	Homo sapiens
FBP1	fructose-1,6-bisphosphatase 1	Homo sapiens
FURIN	furin (paired basic amino acid cleaving enzyme)	Homo sapiens
GCKR	glucokinase (hexokinase 4) regulator	Homo sapiens
GNE	glucosamine (UDP-N-acetyl)-2-epimerase/N-acetylmannosamine kinase	Homo sapiens
G6PC	glucose-6-phosphatase, catalytic subunit	Homo sapiens
GBA3	glucosidase, beta, acid 3 (cytosolic)	Homo sapiens
GOT1	glutamic-oxaloacetic transaminase 1, soluble (aspartate aminotransferase 1)	Homo sapiens
GLS2	glutaminase 2 (liver, mitochondrial)	Homo sapiens
GSTZ1	glutathione transferase zeta 1	Homo sapiens
GPD1	glycerol-3-phosphate dehydrogenase 1 (soluble)	Homo sapiens
GLDC	glycine dehydrogenase (decarboxylating)	Homo sapiens
GLYATL1	glycine-N-acyltransferase-like 1	Homo sapiens
GYS2	glycogen synthase 2 (liver)	Homo sapiens
GC	group-specific component (vitamin D binding protein)	Homo sapiens
GHR	growth hormone receptor	Homo sapiens
GBP7	guanylate binding protein 7	Homo sapiens
HES1	hairy and enhancer of split 1, (Drosophila)	Homo sapiens
HRSP12	heat-responsive protein 12	Homo sapiens
HBB	hemoglobin, beta	Homo sapiens
HPX	hemopexin	Homo sapiens
HAMP	hepcidin antimicrobial peptide	Homo sapiens
HAL	histidine ammonia-lyase	Homo sapiens
HRG	histidine-rich glycoprotein	Homo sapiens
HABP2	hyaluronan binding protein 2	Homo sapiens
HAO1	hydroxyacid oxidase (glycolate oxidase) 1	Homo sapiens
HAO2	hydroxyacid oxidase 2 (long chain)	Homo sapiens
HPGD	hydroxyprostaglandin dehydrogenase 15-(NAD)	Homo sapiens
HSD17B13	hydroxysteroid (17-beta) dehydrogenase 13	Homo sapiens
LOC255167	hypothetical LOC255167	Homo sapiens
IER2	immediate early response 2	Homo sapiens
INHBC	inhibin, beta C	Homo sapiens
INHBE	inhibin, beta E	Homo sapiens
IGF1	insulin-like growth factor 1 (somatomedin C)	Homo sapiens
IGF2	insulin-like growth factor 2 (somatomedin A); insulin; INS-IGF2 readthrough transcript	Homo sapiens
IGFBP3	insulin-like growth factor binding protein 3	Homo sapiens
IGFBP4	insulin-like growth factor binding protein 4	Homo sapiens
IGFALS	insulin-like growth factor binding protein, acid labile subunit	Homo sapiens
IFITM1	interferon induced transmembrane protein 1 (9-27)	Homo sapiens
JMJD5	jumonji domain containing 5	Homo sapiens
KLKB1	kallikrein B, plasma (Fletcher factor) 1	Homo sapiens
LCAT	lecithin-cholesterol acyltransferase	Homo sapiens
LIPG	lipase, endothelial	Homo sapiens
LPA	lipoprotein, Lp(a)	Homo sapiens
LYVE1	lymphatic vessel endothelial hyaluronan receptor 1	Homo sapiens
LY6E	lymphocyte antigen 6 complex, locus E	Homo sapiens
MARCO	macrophage receptor with collagenous structure	Homo sapiens
MFSD2A	major facilitator superfamily domain containing 2	Homo sapiens
MASP1	mannan-binding lectin serine peptidase 1 (C4/C2 activating component of Ra-reactive factor)	Homo sapiens
MBL2	mannose-binding lectin (protein C) 2, soluble (opsonic defect)	Homo sapiens
MIR650	microRNA 650	Homo sapiens
MGLL	monoglyceride lipase	Homo sapiens
NNMT	nicotinamide N-methyltransferase	Homo sapiens
NR0B2	nuclear receptor subfamily 0, group B, member 2	Homo sapiens
NR1I2	nuclear receptor subfamily 1, group I, member 2	Homo sapiens
OIT3	oncoprotein induced transcript 3	Homo sapiens
OSTalpha	organic solute transporter alpha	Homo sapiens
OGDHL	oxoglutarate dehydrogenase-like	Homo sapiens
PON1	paraoxonase 1	Homo sapiens
PON3	paraoxonase 3	Homo sapiens
PTH1R	parathyroid hormone 1 receptor	Homo sapiens
PGLYRP2	peptidoglycan recognition protein 2	Homo sapiens
PBLD	phenazine biosynthesis-like protein domain containing	Homo sapiens
PCK1	phosphoenolpyruvate carboxykinase 1 (soluble)	Homo sapiens
PHYH	phytanoyl-CoA 2-hydroxylase	Homo sapiens
PCOLCE	procollagen C-endopeptidase enhancer	Homo sapiens
PTGDS	prostaglandin D2 synthase, hematopoietic; prostaglandin D2 synthase 21kDa (brain)	Homo sapiens
PROZ	protein Z, vitamin K-dependent plasma glycoprotein	Homo sapiens
PPP1R1A	protein phosphatase 1, regulatory (inhibitor) subunit 1A	Homo sapiens
PPP1R3B	protein phosphatase 1, regulatory (inhibitor) subunit 3B	Homo sapiens
PRG4	proteoglycan 4	Homo sapiens
RCAN1	regulator of calcineurin 1	Homo sapiens
SIK1	salt-inducible kinase 1	Homo sapiens
SPP2	secreted phosphoprotein 2, 24kDa	Homo sapiens
SLPI	secretory leukocyte peptidase inhibitor	Homo sapiens
SDS	serine dehydratase	Homo sapiens
SERPINA11	serpin peptidase inhibitor, clade A (alpha-1 antiproteinase, antitrypsin), member 11	Homo sapiens
SERPINA3	serpin peptidase inhibitor, clade A (alpha-1 antiproteinase, antitrypsin), member 3	Homo sapiens
SERPINA4	serpin peptidase inhibitor, clade A (alpha-1 antiproteinase, antitrypsin), member 4	Homo sapiens
SERPINA5	serpin peptidase inhibitor, clade A (alpha-1 antiproteinase, antitrypsin), member 5	Homo sapiens
SAA4	serum amyloid A4, constitutive	Homo sapiens
SNORA36A	small nucleolar RNA, H/ACA box 36A; small nucleolar RNA, H/ACA box 36B; small nucleolar RNA, H/ACA box 36C (retrotransposed)	Homo sapiens
SLC10A1	solute carrier family 10 (sodium/bile acid cotransporter family), member 1	Homo sapiens
SLC22A7	solute carrier family 22 (organic anion transporter), member 7	Homo sapiens
SLC22A1	solute carrier family 22 (organic cation transporter), member 1	Homo sapiens
SLC22A10	solute carrier family 22, member 10	Homo sapiens
SLC25A18	solute carrier family 25 (mitochondrial carrier), member 18	Homo sapiens
SLC25A25	solute carrier family 25 (mitochondrial carrier; phosphate carrier), member 25	Homo sapiens
SLC27A2	solute carrier family 27 (fatty acid transporter), member 2	Homo sapiens
SLC28A1	solute carrier family 28 (sodium-coupled nucleoside transporter), member 1	Homo sapiens
SLC46A3	solute carrier family 46, member 3	Homo sapiens
SLC7A2	solute carrier family 7 (cationic amino acid transporter, y+ system), member 2	Homo sapiens
SLCO1B3	solute carrier organic anion transporter family, member 1B3	Homo sapiens
SRD5A1	steroid-5-alpha-reductase, alpha polypeptide 1 (3-oxo-5 alpha-steroid delta 4-dehydrogenase alpha 1)	Homo sapiens
SULF2	sulfatase 2	Homo sapiens
SYT7	synaptotagmin XVII; synaptotagmin VII	Homo sapiens
TTC36	tetratricopeptide repeat domain 36	Homo sapiens
THRSP	thyroid hormone responsive (SPOT14 homolog, rat)	Homo sapiens
TM6SF2	transmembrane 6 superfamily member 2	Homo sapiens
TMPRSS6	transmembrane protease, serine 6	Homo sapiens
TMEM45A	transmembrane protein 45A	Homo sapiens
TTR	transthyretin	Homo sapiens
TDO2	tryptophan 2,3-dioxygenase	Homo sapiens
TAT	tyrosine aminotransferase	Homo sapiens
UROC1	urocanase domain containing 1	Homo sapiens
FOS	v-fos FBJ murine osteosarcoma viral oncogene homolog	Homo sapiens
VNN1	vanin 1	Homo sapiens
XDH	xanthine dehydrogenase	Homo sapiens
ZG16	zymogen granule protein 16 homolog (rat)	Homo sapiens
